# Supplementary material for: Metformin and the Risk of Chronic Urticaria in Patients with Type 2 Diabetes
Source: Int J Environ Res Public Health. 2022 Sep 3;19(17):11045. doi: 10.3390/ijerph191711045 (PMC9517871; doi:10.3390/ijerph191711045)
Supplement: Supplementary file 1 [file ijerph-19-11045-s001.zip]

Archive with 1 entries (1 files):
- ijerph-1877275-supplementary.pdf
